# Supplementary material for: Cellular Toxicity Mechanisms and the Role of Autophagy in Pt(IV) Prodrug-Loaded Ultrasmall Iron Oxide Nanoparticles Used for Enhanced Drug Delivery
Source: Pharmaceutics. 2021 Oct 19;13(10):1730. doi: 10.3390/pharmaceutics13101730 (PMC8541321; doi:10.3390/pharmaceutics13101730)
Supplement: Supplementary file 1 [file pharmaceutics-13-01730-s001.zip]

Archive with 1 entries (1 files):
- pharmaceutics-1332400-supplementary.pdf
